# Supplementary material for: Formulation and In Vitro Characterization of a Vacuum-Dried Drug–Polymer Thin Film for Intranasal Application
Source: Polymers (Basel). 2022 Jul 21;14(14):2954. doi: 10.3390/polym14142954 (PMC9320708; doi:10.3390/polym14142954)
Supplement: Supplementary file 1 [file polymers-14-02954-s001.zip]

Archive with 1 entries (1 files):
- polymers-1814680-supplementary.pdf
